# Supplementary material for: Equine Incisor Lesions: Histologic Confirmation of Radiographic, Macroscopic, and Micro-Computed Tomographic Findings
Source: Vet Sci. 2022 Jul 11;9(7):348. doi: 10.3390/vetsci9070348 (PMC9323279; doi:10.3390/vetsci9070348)
Supplement: Supplementary file 1 [file vetsci-09-00348-s001.zip]

Archive with 1 entries (1 files):
- vetsci-1774831-supplementary.pdf
